# Supplementary material for: Precision net ultrafiltration dosing in continuous kidney replacement therapy: a practical approach
Source: Intensive Care Med Exp. 2023 Nov 28;11:83. doi: 10.1186/s40635-023-00566-8 (PMC10684837; doi:10.1186/s40635-023-00566-8)
Supplement: Supplementary file 1 — Additional file 1. Worksheet for determining and tracking the precise UFNET rate during continuous kidney replacement therapy. [file 40635_2023_566_MOESM1_ESM.xlsx]

## Sheet: CKRT UFnet Rate Calculator
Patient Information			Intake fluids			Output fluids		Suggested guidelines for using this spreadsheet. - Enter data when you first start fluid removal to determine the net CKRT fluid removal rate. - Enter data whenever there is a major change in patient fluid balance (e.g., TPN has been started/stopped; large volume ostomy/chest drain output/diarrhea) to determine the new CKRT fluid removal rate. - No need to enter every small drip titration or IV p…
Enter patient name	TW		Enter Fluid Type	Enter Rate (mL/h)		Enter Fluid Type	Enter Rate (mL/h)
Select patient sex	Female		TPN	60		GI loses	0
Enter patient height (inches)	63		Propofol	4		JP drains	0
Patient predicted body weight	52.4		Fentanyl	2		GI losses	0
			Norepinephrine	18		Urine output	0
			Enteral nutrition	0		Chest drain	0
			Other fluids	0		Other fluids	0
			Total Intake	84		Total Output	0
Enter Date & Time	Enter fluid balance	Desired UFNET rate	Recommended CKRT fluid removal rate	Enter fluid removal rate you set on the CKRT machine (mL/h)	Delivererd UFNET rate	Select reason for deviation from protocol	Other reason for devation
9/22/2023 at 9 am	84	0.5	110.2	100	0.305344
9/22/2023 at 12 pm	84	1	136.4	150	1.25954
9/22/2023 at 3 pm	84	1.5	162.6	175	1.73664
	84	2	188.8	200	2.21374
	84	2	188.8	190	2.0229
	84	2	188.8	200	2.21374
	84	2	188.8	200	2.21374
